# Supplementary material for: Composite Anion-Exchange Membrane Fabricated by UV Cross-Linking Vinyl Imidazolium Poly(Phenylene Oxide) with Polyacrylamides and Their Testing for Use in Redox Flow Batteries
Source: Membranes (Basel). 2021 Jun 10;11(6):436. doi: 10.3390/membranes11060436 (PMC8227260; doi:10.3390/membranes11060436)
Supplement: Supplementary file 1 [file membranes-11-00436-s001.zip]

Archive with 1 entries (1 files):
- membranes-1227753-supplementary.pdf
